# Supplementary material for: The prognostic value of CT radiomic features for patients with pulmonary adenocarcinoma treated with EGFR tyrosine kinase inhibitors
Source: PLoS One. 2017 Nov 3;12(11):e0187500. doi: 10.1371/journal.pone.0187500 (PMC5669442; doi:10.1371/journal.pone.0187500)
Supplement: S1 Dataset — (XLSX) [file pone.0187500.s001.xlsx]

## Sheet: Data
			Initial CT radiomics features																																				1st follow-up CT radiomics features
Patient#	Age	Sex	mean	standard deviation	volume	skewness	kurtosis	entropy	homogeneity	effective diameter	surface area	sphericity	discrete compactness	roundness	GLCMmoments	GLCMasm	GLCMidm	GLCMcontrast	GLCMentropy	C5	C10	C25	C50	C75	C90	C95	HHH	HHL	HLH	HLL	LHH	LHL	LLH	LLL	energy	shape compactness1	shape compactness2	grey-level nonuniformity(GLRL)	mean	standard deviation	volume	skewness	kurtosis	entropy	homogeneity	effective diameter	surface area	sphericity	discrete compactness
1	074Y	F	68.105	23.5833	14677.5	-0.255657	1.33391	4.55849	0.019606	68.3519	2868	0.516063	0.415663	0.78072	0.495197	0.000221	0.067522	3378.23	3.82969	29	38	52	67	82	97	105	-0.263539	0.583164	0.589311	3.85465	0.66926	4.56336	5.18946	0.54156	71615945	26.3109	0.139967	157.472	40.9359	25.4358	3089.06	-0.109792	1.02073	4.60041	0.049146	31.3573	1135.94	0.476005	-0.201728
2	067Y	M	12.7257	30.7936	288.525	-0.969512	1.38652	4.33224	0.07416	9.58333	165.965	0.690107	-0.47685	0.764934	1.45487	0.000886	0.042656	26242.8	3.07714	-52	-26	-2	18	32	46	54	-6.90266	-0.832845	-0.694799	-2.86507	0.62245	-2.62658	-2.55182	-62.1048	250902	3.39941	0.25876	3.29864	26.8217	24.0173	180.845	0.216297	-0.002821	4.09518	0.084108	7.58715	113.087	0.765279	-0.430645
3	071Y	M	74.2155	33.2561	457316	-0.717589	2.55813	4.86511	0.020542	381.534	5774.53	0.46865	0.270965	0.742722	0.724246	0.000163	0.071627	7482.15	3.98609	18	34	55	75	95	111	122	-0.125931	0.83312	0.918971	4.86909	1.06527	6.22277	7.35023	-43.2744	77045364	122.05	0.025758	100.686	51.6295	26.339	3373.68	-1.23036	5.77431	4.5766	0.029518	32.77	1309.44	0.424128	-0.351904
4	067Y	F	82.5849	23.2111	63672.4	-0.718507	4.43586	4.5232	0.01464	142.364	8563.66	0.507721	0.598595	0.788551	0.692574	0.000219	0.063828	1564.35	3.85826	44	54	68	83	96	109	117	0.200371	0.273121	0.32506	1.53142	0.424783	2.1222	2.7227	43.12	326725491	53.1288	0.084362	540.263	38.4828	25.6605	14624.4	-0.394453	1.36036	4.6395	0.048716	68.2282	4710.43	0.298192	-0.263442
5	084Y	F	60.9422	44.4866	22524.8	-0.055743	-0.199116	5.17214	0.042604	84.6752	3760.31	0.569617	0.540497	0.780784	1.00346	8.4e-05	0.055889	38814.7	4.21137	-9	2	24	62	94	117	130	0.049594	0.803196	0.936593	6.84171	1.22277	8.74875	11.4623	-60.3344	93598729	31.2865	0.10459	95.2079	74.7264	23.4218	5753.4	-0.863766	2.11798	4.50028	0.017899	42.7945	1743.03	0.498507	0.050507
6	078Y	F	88.0093	23.7397	30561.6	-0.813127	4.7336	4.54396	0.013757	98.631	5852.53	0.520089	0.529175	0.797171	0.78173	0.000239	0.076019	1354.65	3.81639	47	59	73	88	102	115	123	0.114272	0.292109	0.361404	2.48333	0.514903	3.31417	4.54956	32.0032	205462009	34.7658	0.078394	285.791	68.0056	26.8568	6619.47	-0.357076	0.76645	4.68236	0.023172	45.9025	2014.14	0.438744	-0.025908
7	057Y	F	64.9227	26.8327	157753	-0.196787	0.86665	4.70156	0.023516	224.085	16312.1	0.481404	0.736186	0.800164	0.49985	0.000147	0.054619	837.928	3.99376	20	30	47	64	82	97	107	-0.028085	0.023273	0.025484	0.569849	0.030989	0.682024	0.818109	59.0181	977382052	88.4857	0.086701	1989.23	73.0371	23.8787	63221.1	-0.86126	7.10414	4.55531	0.017474	141.859	7770.85	0.493139	0.626747
8	038Y	F	34.9603	24.4283	7759.37	-0.436122	1.15033	4.58148	0.052927	49.6979	2097.18	0.58195	0.382444	0.790032	0.555455	0.000186	0.054457	4220.04	3.8719	-7	4	19	35	50	64	72	-0.118449	0.937512	1.03105	5.83663	1.20509	8.08072	10.2967	-72.0671	11419479	17.4322	0.108033	70.5093	35.457	31.3076	1164.65	-0.572665	0.980504	4.70325	0.0548	19.2541	671.042	0.451505	-1.02259
9	066Y	M	-197.607	163.892	5286.37	-0.650068	-0.131548	6.29219	0.02927	41.0208	1557.67	0.539201	0.126384	0.785342	2.25926	5.6e-05	0.017691	23155.5	4.27632	-497	-428	-312	-172	-67	-6	17	0.865567	-0.088694	0.198519	-5.51423	0.794561	-4.0431	-3.13092	-291.939	232329798	15.0851	0.147099	7.39726	-337.021	166.282	3787.94	0.038655	-0.650221	6.33766	0.023506	34.7237	1228.07	0.535476	0.027095
10	072Y	M	64.0984	30.118	8257.77	0.033814	0.66428	4.78111	0.025273	51.2692	2014.39	0.53835	0.284564	0.772333	0.488979	0.000196	0.073653	1598.93	3.83997	19	27	42	61	83	104	115	-0.092072	0.334713	0.352977	2.59138	0.441221	3.09578	4.17511	22.6617	31307966	17.6079	0.096732	55.0313	86.7796	47.3673	708.115	0.088836	-0.201459	4.94576	0.02391	15.0133	365.479	0.569051	-0.554845
11	057Y	M	76.6687	27.767	3253.81	-1.18132	5.51088	4.61975	0.018292	32.1826	1000.02	0.594217	0.154746	0.789973	0.666817	0.000236	0.047324	2176.33	3.72888	30	45	62	78	93	106	115	0.24318	0.10914	0.215023	2.31896	0.471382	4.09197	5.43714	4.06121	15432546	10.2415	0.086637	26.9251	66.0859	23.12	1146.25	-0.63185	1.15875	4.44131	0.020152	19.1014	430.92	0.658697	0.0468
12	074Y	F	64.0145	30.2415	959.379	-0.89327	0.990211	4.62904	0.026662	17.4751	437.449	0.564502	-0.360136	0.767183	0.696631	0.000336	0.050212	25127	3.53219	1	23	48	67	84	97	105	-3.11158	1.03682	1.25858	0.584053	2.40579	2.47447	4.4419	-79.1695	4155280	5.67719	0.129022	9.03465	19.5235	35.4605	169.195	-0.809514	2.07758	4.32867	0.042948	7.33871	116.582	0.661935	-0.921333
13	058Y	F	56.4963	30.9421	8056.06	-0.65155	1.584	4.80063	0.028818	50.6392	2055.01	0.57113	0.409587	0.796474	0.612322	0.000127	0.039763	3051.13	4.03149	1	17	38	58	75	92	102	-0.000631	0.174144	0.161448	1.66803	0.439757	2.50759	3.35993	1.6097	32779065	18.6567	0.133501	75.8159	38.2871	28.5338	1776.85	-0.839288	1.43184	4.65645	0.049371	23.7821	785.751	0.467987	-0.482041
14	070Y	F	17.1731	45.268	457.031	-0.354081	-0.533648	4.98144	0.044338	12.0614	262.5	0.650684	-0.268545	0.774907	1.80249	0.000417	0.035337	12184.2	3.39881	-63	-50	-15	21	50	73	81	2.81706	-2.38329	-2.07297	-10.042	-1.86554	-9.61996	-8.48453	-99.8314	1097043	4.09742	0.189877	3.4632	24.7727	35.2374	157.91	0.064605	-0.661487	4.47327	0.060269	7.08974	116.638	0.584143	-1.32335
15	045Y	F	13.4087	43.484	981.979	-0.380039	-0.339624	5.02568	0.050339	17.6798	379.114	0.629256	-0.029036	0.783711	1.76314	0.000238	0.042853	11880.1	3.66597	-67	-47	-18	16	47	66	74	-1.87029	2.16505	2.39548	-1.04075	2.6871	-0.03166	1.02642	-96.4891	2041663	6.36515	0.203667	6.96473	-13.7292	44.8255	372.351	-0.518996	0.085701	4.8745	0.048148	10.8868	191.63	0.626879	-0.429747
16	079Y	M	44.0548	23.7602	3602.73	-1.33244	4.44573	4.46367	0.035427	33.8642	1129.94	0.611143	0.308069	0.796303	0.479049	0.000301	0.075865	5193.39	3.68702	-1	15	32	46	59	69	74	-0.057495	0.832393	1.0713	4.24159	1.31235	6.75708	9.6755	-73.3513	8691128	11.2868	0.103998	42.9165	48.5401	24.4239	4477.67	-0.59794	0.945648	4.55588	0.033406	37.753	1262.65	0.582255	0.215848
17	085Y	M	76.2906	25.9772	11004.9	-1.04592	4.82901	4.57827	0.017906	59.186	2461.74	0.614182	0.518645	0.804072	0.655557	0.000323	0.097824	4024.46	3.74358	30	46	63	77	90	103	114	0.083959	0.642196	0.76106	5.40989	0.864714	6.74508	8.70976	-31.2332	61183473	22.28	0.136047	108.731	68.6934	35.164	2487.5	-0.459859	1.84032	4.88347	0.023269	28.1389	938.637	0.497569	-0.203684
18	048Y	M	75.9927	36.423	2724.91	0.203341	1.11702	4.92925	0.019685	29.4511	911	0.749718	0.545226	0.859082	0.746091	0.000199	0.073518	2035.19	3.82671	21	34	53	73	95	122	142	0.173116	0.508855	0.699123	3.35835	1.20745	5.61475	8.04812	7.79797	21517642	10.4282	0.146421	24.1313	74.0928	25.2885	4450.52	-0.746804	1.93501	4.5802	0.017975	37.6383	1060.3	0.646443	0.408017
19	054Y	M	25.1517	35.7793	4094.57	-1.05522	7.62041	4.86641	0.064507	36.1018	1340.34	0.511821	-0.014093	0.76697	1.18984	0.000138	0.034192	6864.73	3.94591	-31	-17	5	25	45	65	79	-0.149659	0.961232	1.3559	5.11344	1.95235	9.38222	15.0594	-111.855	5749774	10.6676	0.058588	26.9298	46.1133	24.0029	837.718	-0.623131	1.17671	4.44687	0.040832	16.3295	367.836	0.618437	-0.208094
20	062Y	F	70.1906	20.0158	31465.7	-0.608933	1.73025	4.37877	0.017919	100.079	5064.12	0.57246	0.55954	0.751365	0.493246	0.000344	0.093695	2418.03	3.65786	34	43	57	71	83	92	98	-0.048273	0.152986	0.193969	2.88334	0.181559	3.92259	5.79958	15.1048	96302600	38.3386	0.11319	238.418	62.2541	22.5424	11969.2	-0.180483	3.6777	4.48164	0.020702	61.7246	2569	0.555388	0.389739
21	064Y	F	55.8956	23.5832	1270.37	0.014702	2.2059	4.47655	0.026075	20.109	535.902	0.72658	0.387121	0.811173	0.415712	0.000354	0.069575	3360.8	3.56725	20	29	41	55	69	82	93	-0.132586	0.77222	0.921592	6.52388	1.54397	10.002	12.9382	-59.944	6098565	6.84652	0.148534	20.7706	10.019	23.2168	280.132	-1.75549	4.08496	3.93671	0.107223	9.44293	211.3	0.647182	-0.755873
22	054Y	F	91.2931	26.493	3426	-0.205087	0.916893	4.64241	0.013876	33.0232	944.378	0.628713	0.287406	0.7911	0.840031	0.000212	0.054959	7251.49	3.7894	47	58	74	91	107	123	132	0.117509	0.926199	1.10557	6.24815	1.22864	7.61587	9.68873	-5.22027	24542600	12.4194	0.181356	28.5176	78.7231	29.6375	2708.39	-0.292579	0.558941	4.7556	0.019275	29.3617	697.846	0.676872	0.388892
23	085Y	F	84.3692	28.9814	28970.1	-2.55071	16.2953	4.58194	0.014763	96.0284	4497.64	0.487389	0.521714	0.751736	0.792834	0.000337	0.106007	2707.83	3.73174	41	57	72	86	100	112	119	0.071877	0.136073	0.150216	4.41597	0.162581	4.89422	5.36741	37.4734	259680535	37.0171	0.118844	368.043	88.1046	26.9559	9075.66	-0.183132	2.01321	4.67644	0.014537	53.7482	1979.06	0.485497	0.317649
24	069Y	M	50.0839	22.664	2206.59	-3.03201	33.4247	4.33036	0.029684	26.5025	761.7	0.602177	0.052229	0.735151	0.362326	0.000414	0.079751	7895.09	3.52582	14	24	39	51	62	72	81	0.186516	0.842421	0.976342	5.94856	1.69031	9.61439	11.2303	-80.7777	4756710	8.87593	0.120142	23.0591	46.9493	18.4795	1519.66	-0.342147	1.17351	4.24319	0.03199	21.9937	575.714	0.621323	-0.020045
25	055Y	M	57.8568	16.0595	50581	-0.541715	2.68295	4.16953	0.021073	126.887	6332.22	0.575574	0.661978	0.795135	0.33187	0.000384	0.079067	2678.33	3.6109	31	37	47	57	68	76	82	0.107555	0.325446	0.359712	4.22114	0.443086	5.28103	6.25738	-9.89804	136237678	51.9085	0.135097	628.434	65.5999	26.7259	2721.47	0.07713	1.40256	4.6265	0.021442	29.4325	1033.92	0.489585	-0.224523
26	072Y	M	59.5579	20.9919	14818.5	-0.170461	0.845254	4.44747	0.023084	68.6795	2603.5	0.691869	0.673186	0.813987	0.372863	0.000254	0.074686	1964.38	3.7646	24	32	45	59	72	85	92	0.049857	0.524453	0.609712	2.81269	0.687202	4.20552	6.05652	1.53303	54238101	27.2458	0.159912	168.033	56.0005	23.1247	9119.24	-0.92618	4.67167	4.5023	0.027036	53.8771	1887.91	0.690299	0.610745
27	066Y	M	33.2322	16.6979	4895.84	-0.101023	0.400714	4.21781	0.05446	39.4765	1463.55	0.575366	0.306066	0.742504	0.266935	0.000464	0.102201	3017.29	3.51825	4	11	22	32	43	53	59	0.364864	1.26199	1.3799	3.90351	1.37936	5.58601	6.95885	-70.0116	6640748	14.0729	0.130376	73.9781	61.8615	26.9113	1250.07	-0.038881	-0.022394	4.61647	0.026742	19.9476	489.52	0.60809	-0.079476
28	052Y	F	57.7806	25.2978	3280	-1.20676	4.04311	4.5208	0.026275	32.3118	951.616	0.697629	0.330377	0.80014	0.483316	0.000314	0.073215	5646.59	3.61985	13	28	44	59	73	85	92	0.006302	1.34789	1.7947	2.42366	2.07254	4.35798	6.89754	-56.5123	6783482	12.097	0.179642	20.6133	22.6597	19.9081	1284.46	-0.276041	0.463305	4.34939	0.073968	20.2202	590.12	0.578823	-0.098472
29	050Y	M	60.4951	21.2013	1641.26	-0.37837	1.28489	4.37431	0.022251	22.8567	522.153	0.732078	0.305626	0.802467	0.420916	0.000389	0.068336	8230.97	3.504	25	33	47	61	74	84	91	-0.12394	2.14948	2.49569	3.7815	2.7942	6.08228	7.85358	-56.7052	4598138	8.46978	0.203949	15.1392	35.5732	30.9804	194.479	0.415428	0.357658	4.30781	0.065404	7.86795	136.259	0.639727	-1.02485
30	042Y	M	-99.6666	246.064	13842.6	-0.713222	-0.35595	6.71818	0.024508	66.3796	2624.23	0.5365	0.449597	0.785454	1.99247	1.6e-05	0.009628	52242.3	4.82155	-562	-468	-281	-31	97	159	193	-0.186126	0.168718	0.25025	0.685754	0.284669	2.23389	3.19814	-148.755	947054314	23.105	0.090297	19.6421	-263.972	217.788	5010.93	-0.207999	-0.890559	6.5773	0.029096	39.9378	1278.91	0.544102	0.255427
31	058Y	M	81.8739	28.9345	12658	-0.594474	2.54187	4.7374	0.017184	63.4758	3392.03	0.44643	0.110895	0.775283	0.74421	0.000158	0.05399	4244.12	3.96775	32	46	65	82	99	115	126	0.119633	0.972795	1.18468	7.39351	1.39433	8.63569	11.4986	-40.3171	62262281	20.1964	0.061639	82.2297	82.0212	28.865	5725.56	-0.890079	2.63401	4.70657	0.017447	42.6908	2140.2	0.390689	-0.346334
32	052Y	F	67.1762	29.6208	44777.6	-0.018257	1.48823	4.7867	0.022495	119.387	5923.25	0.559532	0.633477	0.790873	0.553895	0.000139	0.053439	2784.22	4.0337	20	31	48	66	84	103	115	-0.039529	0.044984	0.064626	2.48379	0.088788	2.9253	3.52946	39.0261	187923353	49.0182	0.141578	327.082	61.7006	29.4804	91857.4	-0.260229	1.66519	4.79265	0.028516	170.995	11124.9	0.419634	0.596143
33	061Y	F	77.4297	39.0829	2340.55	-1.54895	4.16426	4.86567	0.020414	27.295	891.637	0.553628	0.072118	0.761822	0.92622	0.0002	0.052874	6853.04	3.82537	-2	28	63	83	101	116	125	0.253761	0.913702	1.08778	3.83712	1.46853	5.7521	7.87066	-30.3296	19589465	9.1062	0.116349	23.7822	69.4256	33.3178	954.49	-1.40687	4.91251	4.65917	0.021449	17.4305	432.376	0.579873	-0.322253
34	057Y	F	62.1067	23.8641	101657	0.190372	0.659558	4.58167	0.022455	179.884	10104.6	0.520515	0.710789	0.770584	0.416228	0.00026	0.092759	783.383	3.77518	24	31	45	61	77	91	100	0.025695	0.127034	0.129046	1.50056	0.147273	1.83768	1.99077	37.339	451850229	75.2953	0.125792	1086.17	87.4601	32.8854	142539	0.167276	0.530389	4.89692	0.014909	213.006	12914.9	0.513622	0.73432
35	059Y	M	79.6712	28.5967	10505.3	0.101273	1.36162	4.73533	0.015916	57.8269	2055.67	0.632664	0.50843	0.793662	0.675126	0.000167	0.056211	3524.35	3.91321	35	45	60	77	96	114	127	0.021358	0.292644	0.351193	3.08226	0.412461	4.00167	5.3334	29.3475	53388410	22.3949	0.156381	73.0209	77.0074	25.7148	6441.74	0.045568	1.78449	4.6233	0.015864	45.2821	1425.27	0.657354	0.462923
36	070Y	F	72.0294	36.5122	81971.3	0.081585	0.263256	5.0116	0.025892	161.531	9450.35	0.530521	0.668112	0.793747	0.712794	7.5e-05	0.036693	1507.24	4.26068	12	25	46	71	95	118	132	-0.00074	0.02711	0.030579	0.161132	0.041637	0.328182	0.466763	62.502	402936141	63.4125	0.099465	459.466	57.5177	41.1409	32921.9	-6.56023	121.994	4.88247	0.031957	102.369	6509.49	0.396388	0.313251
37	055Y	M	48.5936	31.964	718.753	-1.06664	2.11468	4.63716	0.03523	15.1257	319.701	0.635813	-0.19405	0.76724	0.617036	0.000401	0.051383	17376.8	3.44607	-14	10	33	51	70	82	90	1.94809	4.96188	5.43246	-0.279523	5.62273	0.649395	1.96098	-155.141	2114397	5.1292	0.168195	6.84967	-1.02143	20.827	120.966	-0.238626	-0.583101	4.14292	0.084323	6.2052	98.8461	0.683851	-0.831656
38	046Y	M	-112.034	195.481	751.959	-0.842457	-0.583552	5.61017	0.035584	15.4711	306.519	0.743913	0.103538	0.793726	1.67123	0.000359	0.028084	31873.5	3.45713	-503	-432	-254	-46	55	77	88	-1.81997	0.974987	1.53007	-2.18911	3.31432	0.233609	2.63751	-139.114	25737469	5.44551	0.196665	2.20319	-137.383	153.089	375.901	-0.571407	-0.61205	5.34635	0.02936	10.9386	194.258	0.700504	-0.278107
39	073Y	F	47.9112	20.7899	136651	0.127562	1.41696	4.44406	0.033541	208.561	19940.9	0.332777	0.460367	0.766565	0.276246	0.000244	0.075837	1139.64	3.79081	14	21	33	46	60	73	82	0.202211	0.259624	0.28006	1.95101	0.31323	2.08639	2.24826	6.25981	336751689	67.1601	0.035892	1515.26	48.1275	21.1826	68408.2	-0.37518	1.34926	4.45798	0.034648	147.564	15275.8	0.2596	0.101691
40	059Y	M	48.4154	62.0162	3560.8	-2.38929	7.36171	5.07621	0.024592	33.6666	1094.06	0.566279	0.119981	0.759568	0.943694	0.00017	0.052135	22191.7	3.8938	-83	-23	37	64	83	98	106	0.325206	0.689225	1.04029	1.18014	1.61363	2.44981	4.58922	-124.069	16614113	11.533	0.11801	21.1003	7.91475	42.493	375.516	-0.27663	2.13884	4.64849	0.082539	10.933	284.818	0.473604	-1.70924
41	000Y	M	22.9907	43.2511	23099.8	-1.32824	16.2344	5.11937	0.058548	85.7491	5532.05	0.474968	0.369448	0.78439	1.54805	5.9e-05	0.022233	4724.07	4.35104	-45	-29	-4	23	49	74	89	0.08098	0.272855	0.340147	2.56854	0.578659	4.16281	5.5386	-24.9532	39824808	26.5149	0.046636	115.727	71.6289	25.8929	5960.05	-1.24724	3.70829	4.55814	0.020517	43.5562	2234.51	0.393554	-0.346526
42	052Y	F	55.2321	13.8574	79874.5	-1.19282	11.847	3.99903	0.021131	159.452	9659.53	0.525372	0.648865	0.769481	0.291309	0.000614	0.11216	1829.39	3.41565	32	38	46	55	63	71	75	0.076616	0.230308	0.2427	2.33985	0.2598	2.98405	3.42177	14.9094	178735752	65.304	0.121129	1039.66	52.2604	26.9256	10701.9	0.512633	0.891301	4.66553	0.032209	58.3654	2730.46	0.408839	0.117639
43	053Y	F	69.4234	26.1081	27763.7	-0.492921	1.54231	4.64243	0.021767	94.0078	5789.29	0.414608	0.289543	0.788976	0.555771	0.000218	0.072448	16037.8	3.86908	22	35	54	70	85	98	107	-0.031515	0.073035	0.077957	1.50726	0.142835	1.9848	2.63028	39.3922	120356121	32.5176	0.07377	239.461	95.4514	37.7738	4328.49	-1.28821	5.96169	4.93746	0.013965	37.1187	1287.5	0.502054	0.073116
44	059Y	F	88.8517	28.9112	59945.2	0.106062	0.667271	4.77352	0.013844	138.134	7009.51	0.652422	0.769649	0.836845	0.810593	0.000151	0.063307	1324.57	3.9864	43	52	68	87	106	125	137	0.011176	0.104505	0.11386	1.3761	0.16194	1.99084	2.71514	61.5157	480351018	56.8866	0.133413	506.448	89.3899	27.5222	8437.11	0.328469	0.655938	4.70557	0.013347	51.8229	1867.3	0.554884	0.369255
45	058Y	F	86.6979	28.916	62804.4	-0.036401	0.732373	4.77478	0.014894	141.391	7922.93	0.594241	0.725635	0.803428	0.781999	0.000134	0.053751	1136.68	4.03682	39	50	67	86	104	122	133	0.064851	0.13289	0.158042	1.24904	0.185146	1.57312	1.97126	64.3087	484345939	60.1113	0.152183	541.286	83.8528	26.9403	18464.3	-0.182036	0.766461	4.69635	0.015105	76.664	3285.1	0.566698	0.506833
46	065Y	M	92.3848	32.962	21362.8	0.529885	-0.320561	4.84825	0.012979	82.4621	3036.69	0.742479	0.713229	0.847571	0.891236	0.000172	0.077001	1284.55	3.91504	46	53	66	86	114	140	152	0.093707	0.164872	0.249281	1.79909	0.331945	2.59605	3.61274	59.4862	115697805	34.2312	0.178974	97.0724	87.4286	25.1355	14335.2	0.089569	0.349154	4.63007	0.013319	67.5502	2639.98	0.650167	0.630051
47	068Y	F	73.7245	26.9363	32430.5	-0.295646	1.84295	4.68907	0.018566	101.602	4553.59	0.551395	0.605506	0.781578	0.594502	0.000194	0.073603	2515.74	3.90965	30	40	56	73	90	105	115	-0.043214	0.309182	0.34079	2.75685	0.376146	3.34241	4.35411	26.7673	187678377	39.7417	0.123385	306.15	60.2666	26.8364	7747.26	-0.50869	1.55373	4.66553	0.025527	49.6591	2018.1	0.487342	0.179479
48	078Y	M	67.7093	20.9158	15475.6	-0.482057	2.11898	4.42202	0.019051	70.1857	2846.79	0.59034	0.507213	0.78203	0.482333	0.00026	0.066447	3338.82	3.76802	33	42	54	67	80	92	99	0.184131	0.53022	0.65871	5.77298	0.708608	6.80511	8.58191	-26.56	55438079	26.8762	0.13492	146.096	60.0491	25.8794	3795.02	0.199874	0.452463	4.63366	0.024863	34.7562	1271.91	0.484591	-0.076376
[truncated: 70 more columns]
